# Supplementary material for: Location angle of second mesio-buccal canal in maxillary molars of an Indian population: an in vivo retrospective CBCT evaluation and proposal of a new classification
Source: PeerJ. 2022 Oct 10;10:e14234. doi: 10.7717/peerj.14234 (PMC9559056; doi:10.7717/peerj.14234)
Supplement: Supplemental Information 1 [file peerj-10-14234-s001.xlsx]

## Sheet: Angle
maxillary right first molar
Sr no	Disance between MB1 orifice to MB2 orifice in mm			Distobuccal canal orifice to palatal canal orifice in mm		Angle between first mesiobuccal canal orifice to second mesiobuccal canal orifice in degree		X	Y
1	3.35			4.87		6.8		1.65528	0.387518
2	3			3.9		4.7		-2.99977	3.33717
3	2.02			5.43		5.4		-1.56098	2.01792
4	4.52			5.91		-4.9		4.44069	2.45696
5	3.44			5.5		8.4		2.93982	5.08635
6	3.17			6.7		0.9		2.48315	1.3295
7	3.39			5.66		6.1		-0.617531	-0.03328
8	2.6			4.92		3.9		-1.78819	5.18742
9	2.99			5.02		1		2.516	1.6845
10	3.54			5.92		1.3		3.411	2.35305
11	3.84			4.78		7.5		3.60192	1.96892
12	3.35			4.87		4.8		-3.33715	3.00688
13	4.58			7.02		6.9		2.64925	-0.436021
14	2.44			6.33		7.8		2.43645	3.16835
15	3.04			4.67		8.9		1.5231	5.93092
16	3.23			6.3		3		0.455818	6.49768
17	2.63			5.85		8.7		1.74361	5.26894
18	3.79			5.3		4.8		-3.77546	2.96838
19	4.56			6.01		5.8		-2.11859	-0.737969
20	4.39			6.6		-4.6		4.3623	3.79235
21	2.91			3.76		2.7		1.24368	5.93085
22	3.61			4.67		1.2		3.36466	1.99189
23	3			5.11		8.3		2.70652	4.59413
24	3.33			5.54		1.8		3.24291	4.05658
25	2.6			5.76		3.8		-1.59083	5.35652
26	2.6			6.49		7.6		2.51659	2.64672
27	2.8			5.29		3.2		-0.163448	6.09523
28	2.79			5.47		7		1.83299	1.19661
29	3.36			5.48		-2.8		-1.12556	6.46587
30	3.43			4.79		0.7		2.20967	0.676591
31	4.54			4.84		6.4		0.529133	-1.20906
32	3.97			5.19		0.2		0.788717	-0.590864
33	3.26			4.53		2.7		1.39326	6.24728
34	3.56			5.01		1		2.99564	1.37652
35	3.34			4.64		-6.1		0.608423	0.0158834
36	3.81			7.65		0.3		1.12593	-0.339832
37	2.4			6.24		5.2		-2.12029	2.17556
38	4.2			4.6		1.2		3.91456	1.7781
39	3.74			5.62		4		-2.83044	5.74463
40	2.93			4.55		2		2.66424	4.51931
41	3.22			5.55		4		-2.4369	5.40473
42	3.2			4.6		5.9		-1.19641	0.332069
43	3.5			4		4		-2.64881	5.58775
44	3.25			4.25		-3.5		1.14005	6.34348
45	4.4			5.3		3.1		0.182955	7.69619
46	3.5			5		-3.2		0.20431	6.79403
47	3.3			4.8		1		2.77685	1.517
48	3.1			4.5		5		-2.97267	2.42065
49	2.1			5		3.3		-0.331266	5.37371
50	2.5			4		2.5		1.49618	5.30286
51	3.2			5		1.3		3.08339	2.444
52	3.6			4		6.8		1.77881	0.170169
53	3.1			4.1		4.8		-3.08811	3.02875
54	4			6.5		5.8		-1.85841	-0.242078
55	3			5.5		6.4		0.349648	0.320445
56	3.5			4.5		6.5		0.75292	-0.118057
57	3.1			5.4		3		0.437472	6.36898
58	2.4			5.3		8.7		1.59113	5.09675
59	3			5.5		-1.8		-2.92154	3.98161
60	4			6.3		5.3		-3.32907	1.0825
61	4.2			5.5		4.6		-4.1735	3.77104
62	2.8			3.45		0.6		1.581	0.98906
63	3.5			4.4		1.2		3.26214	2.03175
64	3			5.5		6.2		-0.249268	0.310374
65	3.1			5.8		1.8		3.01893	4.00433
66	3.8			5.6		5.6		-2.39881	0.35285
67	3.5			4.5		-2.8		-1.17246	6.59778
68	2.8			4.2		3.1		0.116426	6.09758
69	3.4			5.1		2.8		1.13896	6.50356
70	2.9			4.6		1.5		2.89274	3.09486
71	3.3			5.6		6.8		1.63057	0.430988
72	3.2			6.3		4.8		-3.18773	3.02
73	2.6			5.4		1.3		2.50525	2.6045
74	3.6			4.7		-2.2		-2.91059	5.4186
75	3.1			4.8		0.8		2.2238	1.14021
76	2.9			5.3		6.3		0.0487603	0.40041
77	2.6			4.8		8.4		2.22196	4.65015
78	2.4			4.5		8.9		1.20245	5.37704
79	3.1			5.7		2.3		2.31169	5.36546
80	2.8			4.1		1.3		2.69796	2.551
81	3.7			5.8		3.4		-0.945502	6.87715

## Sheet: Sheet2
maxillary left first molar
Sr no			Disance between MB1 orifice to MB2 orifice in mm		Distance between the Distobuccal canal orifice to palatal canal orifice in mm	Angle between first mesiobuccal canal orifice to second mesiobuccal canal orifice in degree		X	Y
1			2.2		5.3	3.8		-1.34609	4.86013
2			2.3		4.5	6.5		0.494776	0.873848
3			2		5.2	-3.2		0.116748	5.11659
4			2.4		5.4	6.5		0.516288	0.77619
5			3.5		4.5	0.8		2.51075	0.681527
6			3		5.2	0.7		1.93265	0.825473
7			4.2		5.4	5.7		-2.31288	-0.385794
8			3.9		5.5	1.3		3.75788	2.07675
9			3.2		4.5	-2.7		-1.36762	6.01303
10			3.5		5	2.3		2.60997	5.45197
11			1.9		4.6	5.3		-1.58131	2.06669
12			3.8		7.6	6.3		0.0638928	-0.679463
13			3.9		6.2	-7.2		-3.0953	0.74743
14			4.2		6.6	1.2		3.91456	1.5981
15			3.7		5.6	4.6		-3.67666	3.53496
16			2.9		4.5	2		2.63696	4.32683
17			3.3		4.8	4.2		-2.8762	4.73786
18			3.4		5.5	-3.2		0.198472	6.5142
19			2.63		4.5	5.2		-2.32349	1.8878
20			3.5		5.8	1.5		3.49123	2.87242
21			2.98		4.7	2.4		2.01288	5.31743
22			3.04		4.85	-3.5		1.06638	5.96683
23			2.5		5.2	4.5		-2.44383	3.64699
24			3.5		4.2	3.2		-0.20431	6.61403
25			2.4		4.5	3.1		0.0997936	5.51792
26			3.8		4.5	1		3.19759	1.06685
27			3.5		5.2	2		3.18254	4.57651
28			2.4		6.3	6.8		1.18587	1.03345
29			3.2		5.8	4.2		-2.78904	4.68883
30			2.9		5.5	2.5		1.73557	5.44332
31			2.4		4.9	-3.7		1.27161	5.15544
32			2.9		5.8	7.5		2.7202	2.11476
33			3.7		6.2	3.2		-0.215984	6.81369
34			3.2		5.5	4.1		-2.61849	4.95944
35			2.8		4.7	1		2.35612	1.60715
36			3.64		5.4	2.4		2.45869	5.80411
37			2.44		4.9	1.7		2.41966	3.43438
38			3.32		5.2	3.6		-1.46917	6.09724
39			3.61		4.7	1.2		3.36466	1.81189
40			3.04		5.8	3.5		-1.06638	5.96683
41			2.9		4.1	6.5		0.623848	0.287896
42			2.78		4.8	3.5		-0.975177	5.72335
43			3.4		5.2	0.8		2.43901	0.751197
44			2.6		4.2	1.4		2.56217	2.67809
45			2.8		5.21	3.8		-1.7132	5.33471
46			2.63		4.21	6.9		1.5213	0.974643
47			1.8		5.47	-5.5		1.26997	1.84439
48			2.91		3.66	0.8		2.08751	1.09258
49			3.23		5.3	4.9		-3.17332	2.51757
50			2.6		5.54	1.8		2.532	3.71073
51			2.8		5.2	3.2		-0.163448	5.91523
52			3.44		5	8.4		2.93982	4.90635
53			4.52		5.91	4.9		-4.44069	2.27696
54			2.4		5.7	1.9		2.27112	3.89589
55			2.87		4.7	1.5		2.86281	2.91698
56			3.2		5	4.1		-2.61849	4.95944
57			3.7		5.4	4.1		-3.02763	5.24685
58			2.9		4.2	6.5		0.623848	0.287896
59			3.4		5	4.7		-3.39974	3.16212
60			3.4		4.5	-1.2		-3.16893	1.88798
61			3.2		4.6	3.4		-0.817732	6.21375
62			3.5		4.1	5.6		-2.20943	0.405519
63			2.8		4.6	7.4		2.51638	1.89207
64			2.4		5.2	6.5		0.516288	0.77619
65			3.6		5.3	5.2		-3.18044	1.43334
66			3.1		5.3	6.3		0.0521231	0.0204382
67			3.4		5.4	-1		-2.861	1.28297
68			3.2		5.5	2.4		2.16148	5.47966
69			3.3		5.7	3.4		-0.843286	6.31043
70			3.4		5.8	5.2		-3.00375	1.52704
71			3.5		5.4	6.2		-0.290813	-0.367897
72			3.2		4.7	7		2.10236	0.707513
73			3.1		4.8	2.5		1.85526	5.60355
74			3		4.9	6.3		0.0504417	0.120424
75			3.4		4.2	4.1		-2.78214	5.0744
76			3.2		4.3	-2.3		-2.38626	5.25208
77			3.2		4.1	7.5		3.0016	2.01077
78			3.7		4.5	-6.3		-0.0622114	-0.579477
79			2.7		4.6	5.1		-2.4997	2.09946
80			2.4		4.7	-4.3		2.1988	4.08192
81			2.7		4.2	7.4		2.42651	1.93592

## Sheet: Sheet3
Measurement of Right second molar
Sr no		Disance between MB1 orifice to MB2 orifice in mm		Distance between Distobuccal canal orifice to palatal canal orifice in mm		Angle between first mesiobuccal canal orifice to second mesiobuccal canal orifice in degree		X	Y
1		1.96		6.38		5.7		-1.07934	1.46396
2		2.39		5.74		3.2		-0.139514	5.48592
3		2.45		5.31		2.3		1.82698	4.73238
4		2.4		5.3		6.5		0.516288	0.75619
5		3.96		5.31		3		0.558835	7.02037
6		4.1		6.67		1.5		4.08973	2.80998
7		3.41		5.96		8.9		1.70848	6.05113
8		2.86		5.16		9.4		0.0708577	5.95912
9		3.17		5.85		-6.8		-1.56634	0.34401
10		3		4		11.3		-2.86206	2.20076
11		4		5.33		3.9		-2.75106	6.00373
12		4.67		5.63		0.5		2.23892	-0.998311
13		2.55		4.5		0.5		1.22254	0.862164
14		3.8		6.68		-4		2.87585	5.58385
15		2.6		5.6		0.4		1.01249	0.705241
16		3.2		5.2		-3.5		1.12251	6.09666
17		2.8		5.74		4.5		-2.73708	3.69023
18		2.2		5.4		2.8		0.736974	5.17289
19		2.3		5.2		1.4		2.26653	2.70908
20		2.6		4.8		4		-1.96769	4.79947
21		3.3		5.4		0.8		2.36728	0.800868
22		2.7		5.21		4.2		-2.35325	4.4237
23		1.8		5.33		4.9		-1.76841	2.76428
24		2.55		4.5		5.4		-1.97055	1.48153
25		3.2		5.5		3.4		-0.817732	6.19375
26		3.5		6.5		2		3.18254	4.55651
27		3		5.2		-3.2		0.175122	6.09488
28		2.9		5.1		1		2.44027	1.53312
29		3.7		4.7		3.5		-1.2979	6.56489
30		3.6		5.6		-2.1		-3.10755	4.91745
31		4.1		6.1		2.7		1.75226	6.8067
32		4.61		5.63		0.5		2.21015	-0.945656
33		4.1		5.6		6.5		0.881992	-0.904009
34		3.1		5.9		2.4		2.09394	5.38592
35		3.8		4.9		3.5		-1.33298	6.65854
36		2.9		5.4		3		0.409248	5.97098
37		2.6		5.5		2.1		2.24434	4.4126
38		3.5		4.5		-3.3		0.55211	6.55618
39		2.68		4		1.8		2.60991	3.7089
40		2.4		5.32		2.3		1.78969	4.69906
41		2.1		4.9		4.2		-1.83031	4.12955
42		2.5		5.1		-2.3		-1.86426	4.76569
43		2.4		5.8		3.4		-0.613299	5.42032
44		4.3		5.3		5.1		-3.981	1.4747
45		3.5		5.4		7.3		2.97653	1.25873
46		2.8		5.2		6.3		0.0470789	0.300396
47		2.7		6		3.5		-0.947115	5.62843
48		3.6		6.4		6.3		0.06053	-0.499491
49		3.4		5.6		-4.3		3.11496	4.46272
50		3.5		4.7		3.2		-0.20431	6.59403
51		3.7		4.6		3.7		-1.96039	6.23797
52		3		5.8		5.2		-2.65036	1.69445
53		4.2		5.6		2		3.81905	4.84782
54		3.8		5.1		0.5		1.82182	-0.234814
55		4.2		52		0.4		1.63556	-0.768456
56		3.5		5.7		1.7		3.47083	3.55096
57		4		4.6		9.3		0.497818	7.0689
58		2.4		6.2		2.3		1.78969	4.69906
59		2.5		6.4		4.3		-2.29041	4.102
60		2.6		6		5.3		-2.1639	1.65863
61		2.4		5.5		-2.3		-1.78969	4.69906
62		2.1		5.6		1.3		2.02347	2.53825
63		2.8		5.4		2.5		1.67572	5.3432
64		2.6		5.8		2.1		2.24434	4.4126
65		2.4		5.4		-2.3		-1.78969	4.69906
66		3.7		5.2		2.6		1.90736	6.27049
67		3.1		5.3		1.6		3.09868	3.19052
68		3.8		4.1		3.4		-0.971056	6.77383
69		3.6		5.4		3.1		0.14969	6.69689
70		3.4		5.6		2.8		1.13896	6.30356
71		3.1		5.1		3.2		-0.18096	6.19471
72		3.2		4.2		3.2		-0.186797	6.29454
73		3.4		5.6		3		0.479808	6.46597
74		1.8		4.2		-4.6		1.78864	3.30187
75		2.9		4.7		3.2		-0.169285	5.99505
76		2.4		4		4.2		-2.09178	4.27663
77		2.4		3.9		6.5		0.516288	0.75619
78		2.6		5.7		8.1		2.52171	3.73321
79		2.1		4.2		3.4		-0.536636	5.13028
80		2.3		4.8		2.4		1.55357	4.79601
81		2.4		5.4		-5.6		1.51504	1.23864

## Sheet: Sheet4
Measurement of Left second molar
Sr no		Disance between MB1 orifice to MB2 orifice in mm orifice to second Mesiobuccal canal orifice in mm		Distance between Distobuccal canal orifice to palatal canal orifice in mm		Angle between first mesiobuccal canal orifice to second mesiobuccal canal orifice in degree		X	Y
1		3.1		4.5		6.4		0.361303	-0.278873
2		3.39		6.04		4.7		-3.38974	2.842
3		2.05		4.31		3.3		-0.323379	4.82433
4		3.4		6.3		7.5		3.1892	1.62144
5		2.96		5.31		-4		2.24014	4.73479
6		3.1		5.07		11.2		-3.03545	2.17068
7		2.91		4.06		6.9		1.68326	0.42624
8		2.06		6.16		5.4		-1.59189	1.49253
9		2.17		4.85		6.8		1.07223	0.913407
10		4		6		7.3		3.40175	0.69569
11		2.6		4.33		3.9		-1.78819	4.68742
12		3.67		4.63		5.5		-2.58933	0.199182
13		3.85		4.45		0.5		1.84579	-0.578693
14		3.8		5.68		4		-2.87585	5.28385
15		3.6		4.6		-3.4		0.919948	6.28047
16		4.2		6.2		4.5		-4.10563	3.68534
17		3.8		4.74		3.5		-1.33298	6.35854
18		3.2		5.44		3.8		-1.95795	5.3311
19		2.83		4.2		6.4		0.329834	-0.0107133
20		3.6		4.8		5		-3.45213	1.77882
21		3.8		5.4		0.8		2.72595	0.152515
22		2.01		5.01		-6.2		0.16701	0.79695
23		3.8		6.33		6		-1.06178	-0.848647
24		2.5		5.5		4.4		-2.37901	3.56833
25		3.4		4.5		3.4		-0.86884	6.08711
26		2.1		4.2		-2.3		-1.56598	4.19918
27		2.4		3.5		4.2		-2.09178	3.97663
28		3.2		4.3		5.1		-2.96261	1.59047
29		2.5		4.8		3.5		-0.876958	5.14114
30		2.8		4.6		3.7		-1.48354	5.17468
31		2.4		5.5		2.9		0.574198	5.1303
32		2.6		4.7		4.5		-2.54158	3.34807
33		3.1		4.2		4.1		-2.53666	4.58195
34		2		5.1		-3.5		0.701566	4.67291
35		2.4		4.5		6		-0.670597	0.495591
36		2.5		4.6		1		2.10368	1.44924
37		2.6		6.1		3.5		-0.912036	5.23479
38		2.7		4.8		4.2		-2.35325	4.1237
39		3.1		4.6		7.2		2.46037	0.914111
40		3.5		5.7		3.9		-2.40718	5.34076
41		3.6		4.5		-2.8		-1.20596	6.192
42		3.2		4.5		3.7		-1.69548	5.51392
43		2.4		5.6		4.1		-1.96387	4.17958
44		2.7		5.3		3.6		-1.19481	5.22125
45		2.1		4.7		-3.8		1.2849	4.46103
46		2.3		4		3.7		-1.21862	4.75063
47		3.4		4.9		3.5		-1.19266	5.98395
48		3.5		4.6		3.4		-0.894394	6.18379
49		3.6		5.1		2.6		1.8558	5.8848
50		3.7		6.5		2.8		1.23946	6.28622
51		3		6		2.5		1.79542	5.20343
52		2.4		5.7		3.6		-1.06205	4.95222
53		2.8		4.8		4.4		-2.66449	3.66053
54		2.1		4.6		4.1		-1.71838	4.00713
55		2.4		4.6		-3.3		0.37859	5.16995
56		2		4.1		2.5		1.19694	4.40229
57		2.5		4.8		2.8		0.83747	5.15556
58		2.6		5.2		-4.3		2.38203	3.84208
59		2.4		5.6		2.2		1.94039	4.2124
60		2.1		5.7		3		0.296352	4.87898
61		2		5.6		1.8		1.9477	3.2544
62		2.3		3.4		3.6		-1.0178	4.86254
63		2.5		3.9		-4.4		2.37901	3.56833
64		2.8		4.04		3		0.395136	5.57198
65		2.9		4.8		0.8		2.08033	0.779551
66		3.1		5.5		1.3		2.98703	1.97075
67		3.2		4.6		3.7		-1.69548	5.51392
68		3.4		4.8		-7.1		-2.47849	0.472541
69		3.5		4.5		5.8		-1.62611	-0.299318
70		2.8		5.6		2.7		1.19666	5.3314
71		2.4		4.7		3.7		-1.27161	4.83544
72		2.6		4.8		3.1		0.10811	5.39775
73		2.4		4.7		3.1		0.0997936	5.19792
74		2.1		5.2		3.8		-1.2849	4.46103
75		1.9		5.6		-2.1		-1.6401	3.75921
76		2.3		4		4		-1.74065	4.30338
77		3.5		5.3		2.9		0.837373	6.19835
78		3.4		5.2		4.5		-3.3236	3.51671
79		4		5.9		-5.7		2.20274	-0.538851
80		2.9		4.6		3.4		-0.741069	5.60371
81		3.4		4.1		2.9		0.813448	6.10126
